# Supplementary material for: Developmental and Environmental Regulation of Aquaporin Gene Expression across Populus Species: Divergence or Redundancy?
Source: PLoS One. 2013 Feb 5;8(2):e55506. doi: 10.1371/journal.pone.0055506 (PMC3564762; doi:10.1371/journal.pone.0055506)
Supplement: Table S1 — Listing of Aquaporin-targeting probe sets. The table details for each Affymetrix probe set, its ID, the tools enabling its detection (see “materials and methods” and Figure 1), its target gene ID and its annotation. (XLS) [file pone.0055506.s009.xls]

## Sheet: Table S1
AQP-targeting probe set	Probe set detection strategy (asterisc indicates the tools used for detection)					GENE ANNOTATION		Probe set annotation (extracted from NetAffx center)
Probe Set ID	Probe Match	Batch query on Gene ID	Batch query on EST ID	BLASTN		Gupta and Sankararamakrishnan, 2009	poplar genome V2.0	Gene Symbol	RefSeq Transcript ID	Representative Public ID	Gene Title	Source Database	Organism (REP_ORG)	Annotation Method	Transcript ID	mRNA Matching Probes	Transcript Source	Organism gene bank
PtpAffx.11491.1.S1_at	*	*	*	*	Plus / Plus	PtNIP1;1	POPTR_0004s06160.1	POPTRDRAFT_197507	XM_002305681	DN496224	aquaporin, NIP	Entrez Gene	P. tremula	Genome Target Overlap	197507 /// XM_002305681	0 /// 0	jgi /// refseq
PtpAffx.11491.2.A1_a_at	*	*	*	*	Plus / Plus	PtNIP1;2	POPTR_0011s06770.1	POPTRDRAFT_235172 /// POPTRDRAFT_263239	XM_002317351 /// XM_002337703	CV262838	hypothetical protein /// hypothetical protein	Entrez Gene	P. trichocarpa x P. nigra	Matching Probes	235172 /// 263239 /// XM_002317351 /// XM_002337703	11 /// 11 /// 11 /// 11	jgi /// jgi /// refseq /// refseq
PtpAffx.11491.2.A1_at	#N/A	*	*	#N/A	Plus / Plus	PtNIP1;2	POPTR_0011s06770.1	POPTRDRAFT_235172	XM_002317351	CV262838	hypothetical protein	Entrez Gene	P. trichocarpa x P. nigra	Genome Target Overlap	235172 /// XM_002317351	0 /// 0	jgi /// refseq
PtpAffx.208887.1.S1_at	*	*	#N/A	*	Plus / Plus	PtNIP1;3	POPTR_0010s12330.1	POPTRDRAFT_566501	XM_002314775	pmrna17630	aquaporin, NIP	Entrez Gene	P. trichocarpa	Matching Probes	566501 /// XM_002314775	11 /// 11	jgi /// refseq
PtpAffx.202570.1.S1_at	*	*	#N/A	*	Plus / Plus	PtNIP1;4	POPTR_0017s03060.1	POPTRDRAFT_756079	XM_002302919	pmrna5153	aquaporin, NIP	Entrez Gene	P. trichocarpa	Matching Probes	756079 /// XM_002302919	11 /// 11	jgi /// refseq
PtpAffx.213938.1.S1_at	*	*	#N/A	*	Plus / Plus	PtNIP2;1	POPTR_0017s11960.1	POPTRDRAFT_577637	XM_002324021	pmrna27171	aquaporin, NIP	Entrez Gene	P. trichocarpa	Matching Probes	577637 /// XM_002324021	11 /// 11	jgi /// refseq
PtpAffx.203468.1.S1_at	*	*	#N/A	*	Plus / Plus	PtNIP3;1	POPTR_0003s17930.1	POPTRDRAFT_757987	XM_002304687	pmrna6909	aquaporin, NIP	Entrez Gene	P. trichocarpa	Matching Probes	757987 /// XM_002304687	11 /// 11	jgi /// refseq
PtpAffx.200187.1.S1_at	*	*	#N/A	*	Plus / Plus	PtNIP3;2	POPTR_0001s14850.1	POPTRDRAFT_797136	XM_002297761	pmrna348	aquaporin, NIP	Entrez Gene	P. trichocarpa	Matching Probes	797136 /// XM_002297761	11 /// 11	jgi /// refseq
Ptp.4221.1.A1_at	*	*	*	*	Plus / Plus	PtNIP3;3	POPTR_0001s45920.1	POPTRDRAFT_708017	XM_002298954	CV274645	aquaporin, NIP	Entrez Gene	P. trichocarpa x P. deltoides	Matching Probes	708017 /// XM_002298954	11 /// 11	jgi /// refseq
Ptp.4221.1.A1_x_at	*	*	*	*	Plus / Plus	PtNIP3;3	POPTR_0001s45920.1	POPTRDRAFT_708017	XM_002298954	CV274645	aquaporin, NIP	Entrez Gene	P. trichocarpa x P. deltoides	Matching Probes	708017 /// XM_002298954	11 /// 11	jgi /// refseq
PtpAffx.2414.1.S1_s_at	*	*	*	*	Plus / Plus	PtNIP3;3	POPTR_0001s45920.1	POPTRDRAFT_708017	XM_002298954	CB239826	aquaporin, NIP	Entrez Gene	P. trichocarpa x P. deltoides	Matching Probes	708017 /// XM_002298954	11 /// 11	jgi /// refseq
PtpAffx.2414.1.S2_s_at	*	*	*	*	Plus / Plus	PtNIP3;3	POPTR_0001s45920.1	POPTRDRAFT_708017	XM_002298954	CX658567	aquaporin, NIP	Entrez Gene	P. tremula var. glandulosa	Matching Probes	708017 /// XM_002298954	11 /// 11	jgi /// refseq
Ptp.3562.1.S1_at	#N/A	#N/A	*	*	Plus / Plus	PtNIP3;4	POPTR_0011s14990.1	---	---	CK111885	---	UniGene	P. tremula x P. tremuloides	Accession mapped clusters	BU885133 /// BU897410 /// CK111885 /// DN493097 /// DN503112	/// /// /// ///	gb /// gb /// gb /// gb /// gb	Populus tremula x Populus tremuloides
Ptp.7286.1.S1_at	*	*	*	*	Plus / Plus	PtNIP3;4	POPTR_0011s14990.1/POPTR_0011s15000.1	POPTRDRAFT_823094	XM_002317606	DN492442	aquaporin, NIP	Entrez Gene	P. tremula x P. tremuloides	Genome Target Overlap	823094 /// XM_002317606	0 /// 0	jgi /// refseq
PtpAffx.18308.1.A1_at	#N/A	#N/A	*	#N/A	Plus / Plus	PtNIP3;4	POPTR_0011s14990.1	---	---	CV243065	---	UniGene	P. trichocarpa	Accession mapped clusters	CV243065 /// CV244157	///	gb /// gb	Populus tremula x Populus tremuloides
PtpAffx.208368.1.S1_at	*	*	#N/A	*	Plus / Plus	PtNIP3;5	POPTR_0008s20750.1	POPTRDRAFT_803915	XM_002311799	pmrna16640	aquaporin, NIP	Entrez Gene	P. trichocarpa	Matching Probes	803915 /// XM_002311799	11 /// 11	jgi /// refseq
PtpAffx.7686.1.S1_a_at	*	#N/A	*	*	Plus / Plus	PtPIP1;1	POPTR_0010s19930	---	---	CV237234	---	UniGene	P. trichocarpa	Matching Probes	EF147065	11	gb	P.trichocarpa
PtpAffx.29362.2.A1_at	#N/A	*	*	#N/A	Plus / Plus	PtPIP1;2	POPTR_0008s06580.1	POPTRDRAFT_656216	XM_002312111	BP931014	aquaporin, PIP	Entrez Gene	P. nigra	Genome Target Overlap	656216 /// XM_002312111	0 /// 0	jgi /// refseq
Ptp.4455.1.S1_s_at	*	*	*	*	Plus / Plus	PtPIP1;2	POPTR_0008s06580.1	POPTRDRAFT_656216	XM_002312111	BU884890	aquaporin, PIP	Entrez Gene	P. tremula x P. tremuloides	Matching Probes	656216 /// EF148515 /// XM_002312111	11 /// 11 /// 11	jgi /// gb /// refseq	P.trichocarpax Populus deltoides
PtpAffx.29362.2.A1_s_at	*	*	*	*	Plus / Plus	PtPIP1;2	POPTR_0008s06580.1	POPTRDRAFT_656216	XM_002312111	BP931014	aquaporin, PIP	Entrez Gene	P. nigra	Matching Probes	656216 /// XM_002312111	10 /// 10	jgi /// refseq
Ptp.753.1.A1_at	#N/A	*	*	*	Plus / Plus	PtPIP1;3	POPTR_0003s12870.1	POPTRDRAFT_711735	XM_002303560	CK088732	aquaporin, PIP	Entrez Gene	P. tremula x P. tremuloides	Genome Target Overlap	711735 /// EF145254 /// EF148237 /// GQ249666 /// XM_002303560	0 /// 0 /// 0 /// 0 /// 0	jgi /// gb /// gb /// gb /// refseq	P.trichocarpa /// P.trichocarpax Populus deltoides
PtpAffx.12342.2.S1_s_at	*	*	*	*	Plus / Plus	PtPIP1;3	POPTR_0003s12870.1	POPTRDRAFT_711735	XM_002303560	CV256206	aquaporin, PIP	Entrez Gene	P. trichocarpa x P. deltoides	Matching Probes	711735 /// EF145254 /// EF148237 /// GQ249666 /// XM_002303560	11 /// 11 /// 11 /// 11 /// 11	jgi /// gb /// gb /// gb /// refseq	P.trichocarpa /// P.trichocarpax Populus deltoides
PtpAffx.12342.3.S1_at	#N/A	*	*	*	Plus / Plus	PtPIP1;3	POPTR_0003s12870.1	POPTRDRAFT_711735	XM_002303560	AJ774109	aquaporin, PIP	Entrez Gene	P. euphratica	Genome Target Overlap	711735 /// EF145254 /// EF148237 /// XM_002303560	0 /// 0 /// 0 /// 0	jgi /// gb /// gb /// refseq	P.trichocarpa /// P.trichocarpax Populus deltoides
PtpAffx.54577.1.S1_at	#N/A	#N/A	*	#N/A	Plus / Plus	PtPIP1;4	POPTR_0006s09920	---	---	BU870157	---	GenBank	P. trichocarpa	Design Representative Id	BU870157	---	gb	P.trichocarpax Populus nigra
PtpAffx.2848.1.S1_at	*	*	*	*	Plus / Plus	PtPIP1;4	POPTR_0006s09920.1	POPTRDRAFT_831918	XM_002309090	CV243610	aquaporin, PIP	Entrez Gene	P. trichocarpa	Genome Target Overlap	831918 /// XM_002309090	0 /// 0	jgi /// refseq
PtpAffx.2848.2.A1_at	*	*	*	*	Plus / Plus	PtPIP1;5	POPTR_0016s12070.1	POPTRDRAFT_835561	XM_002323529	CV265624	aquaporin, PIP	Entrez Gene	P. trichocarpa x P. nigra	Matching Probes	835561 /// EF148087 /// XM_002323529	10 /// 10 /// 10	jgi /// gb /// refseq	P.trichocarpa
Ptp.775.1.S1_x_at	*	*	*	*	Plus / Plus	PtPIP2;1	POPTR_0009s13890.1	POPTRDRAFT_821084	XM_002312916	CV265352	aquaporin, PIP	Entrez Gene	P. trichocarpa x P. nigra	Genome Target Overlap	821084 /// EF146494 /// XM_002312916	0 /// 0 /// 0	jgi /// gb /// refseq	Populus trichocarpa
PtpAffx.113900.1.A1_at	#N/A	*	*	*	Plus / Plus	PtPIP2;1	POPTR_0009s13890.1	POPTRDRAFT_821084	XM_002312916	CV279648	aquaporin, PIP	Entrez Gene	P. trichocarpa x P. deltoides	Genome Consensus/Exemplar Overlap	821084 /// EF146494 /// XM_002312916	0 /// 0 /// 0	jgi /// gb /// refseq	P.trichocarpa
PtpAffx.22861.1.A1_at	#N/A	#N/A	#N/A	*	Plus / Plus	PtPIP2;1	POPTR_0009s13890.1	---	---	DN484892	---	GenBank	P. tremula x P. tremuloides	Design Representative Id	DN484892	---	gb	Populus tremuloides
PtpAffx.5465.1.A1_at	*	*	*	*	Plus / Plus	PtPIP2;1	POPTR_0009s13890.1	POPTRDRAFT_821084	XM_002312916	CK319074	aquaporin, PIP	Entrez Gene	P. deltoides	Matching Probes	821084 /// EF146494 /// XM_002312916	11 /// 11 /// 11	jgi /// gb /// refseq	Populus trichocarpa
PtpAffx.5465.1.A1_x_at	*	*	*	*	Plus / Plus	PtPIP2;1	POPTR_0009s13890.1	POPTRDRAFT_821084	XM_002312916	CK319074	aquaporin, PIP	Entrez Gene	P. deltoides	Matching Probes	821084 /// EF146494 /// XM_002312916	11 /// 11 /// 11	jgi /// gb /// refseq	Populus trichocarpa
PtpAffx.5465.4.A1_at	#N/A	*	*	*	Plus / Plus	PtPIP2;1	POPTR_0009s13890.1	POPTRDRAFT_821084	XM_002312916	CV231550	aquaporin, PIP	Entrez Gene	P. trichocarpa	Genome Target Overlap	821084 /// EF146494 /// XM_002312916	0 /// 0 /// 0	jgi /// gb /// refseq	P.trichocarpa
PtpAffx.221953.1.S1_at	*	*	#N/A	*	Plus / Plus	PtPIP2;10	POPTR_0005s11100.1	POPTRDRAFT_796664	XM_002327697	pmrna39083	aquaporin, PIP	Entrez Gene	P. trichocarpa	Matching Probes	796664 /// XM_002327697	11 /// 11	jgi /// refseq
PtpAffx.221953.1.S1_s_at	*	*	#N/A	*	Plus / Plus	PtPIP2;10	POPTR_0005s11100.1	POPTRDRAFT_796664	XM_002327697	pmrna39083	aquaporin, PIP	Entrez Gene	P. trichocarpa	Matching Probes	796664 /// XM_002327697	11 /// 11	jgi /// refseq
PtpAffx.87145.1.A1_at	#N/A	#N/A	*	#N/A	Plus / Plus	PtPIP2;10	POPTR_0005s11100.1	---	---	BP935672	---	GenBank	P. nigra	Design Representative Id	BP935672	---	gb	P.trichocarpax Populus deltoides
Ptp.812.1.S1_s_at	*	*	*	*	Plus / Plus	PtPIP2;2	POPTR_0004s18240.1	POPTRDRAFT_648808	XM_002306151	BU885143	aquaporin, PIP	Entrez Gene	P. tremula x P. tremuloides	Matching Probes	648808 /// EF147341 /// GQ249668 /// XM_002306151	11 /// 11 /// 10 /// 11	jgi /// gb /// gb /// refseq	P.trichocarpa /// P.trichocarpax Populus deltoides
PtpAffx.5465.2.A1_x_at	*	*	*	*	Plus / Plus	PtPIP2;2	POPTR_0004s18240.1	POPTRDRAFT_648808	XM_002306151	CV257617	aquaporin, PIP	Entrez Gene	P. trichocarpa x P. deltoides	Matching Probes	648808 /// EF147341 /// XM_002306151	11 /// 11 /// 11	jgi /// gb /// refseq	P.trichocarpa
PtpAffx.80309.1.A1_at	#N/A	#N/A	*	*	Plus / Plus	PtPIP2;2	POPTR_0004s18240.1	---	---	DN492975	---	UniGene	P. tremula x P. tremuloides	Accession mapped clusters	DN492975	---	gb	Populus nigra var. italica
Ptp.1588.1.S1_s_at	*	*	#N/A	*	Plus / Plus	PtPIP2;3	POPTR_0010s22950.1	POPTRDRAFT_567607	XM_002316331	AJ849327.1	aquaporin, PIP	Entrez Gene	P. tremula x P. tremuloides	Matching Probes	567607 /// EF144182 /// EF145407 /// XM_002316331	11 /// 11 /// 11 /// 11	jgi /// gb /// gb /// refseq	P.trichocarpa
Ptp.436.1.S1_at	*	*	*	*	Plus / Plus	PtPIP2;4	POPTR_0008s03950.1	POPTRDRAFT_563742	XM_002311056	BU871167	aquaporin, PIP	Entrez Gene	P. trichocarpa	Genome Target Overlap	563742 /// XM_002311056	0 /// 0	jgi /// refseq
Ptp.6229.3.S1_at	#N/A	#N/A	*	#N/A	Plus / Plus	PtPIP2;4	POPTR_0008s03950.1	---	---	CK099430	---	UniGene	P. tremula x P. tremuloides	Accession mapped clusters	BU809784 /// CK099430	///	gb /// gb	P.trichocarpax Populus deltoides
PtpAffx.249.108.A1_x_at	*	*	*	*	Plus / Plus	PtPIP2;4	POPTR_0008s03950.1	POPTRDRAFT_563742	XM_002311056	BP934595	aquaporin, PIP	Entrez Gene	P. nigra	Matching Probes	563742 /// EF147646 /// XM_002311056	11 /// 11 /// 11	jgi /// gb /// refseq	P.trichocarpa
PtpAffx.249.523.A1_at	#N/A	*	*	*	Plus / Plus	PtPIP2;4	POPTR_0008s03950.1	POPTRDRAFT_563742	XM_002311056	BP927342	aquaporin, PIP	Entrez Gene	P. nigra	Genome Target Overlap	563742 /// EF147646 /// XM_002311056	0 /// 0 /// 0	jgi /// gb /// refseq	P.trichocarpa
PtpAffx.249.58.A1_x_at	#N/A	*	*	*	Plus / Plus	PtPIP2;4	POPTR_0008s03950.1	POPTRDRAFT_563742	XM_002311056	BP931380	aquaporin, PIP	Entrez Gene	P. nigra	Genome Target Overlap	563742 /// EF147646 /// XM_002311056	0 /// 0 /// 0	jgi /// gb /// refseq	P.trichocarpa
PtpAffx.249.681.A1_at	#N/A	*	*	*	Plus / Plus	PtPIP2;4	POPTR_0008s03950.1	POPTRDRAFT_563742	XM_002311056	CV231437	aquaporin, PIP	Entrez Gene	P. trichocarpa	Genome Target Overlap	563742 /// EF147646 /// XM_002311056	0 /// 0 /// 0	jgi /// gb /// refseq	P.trichocarpa
PtpAffx.7681.5.A1_at	*	#N/A	*	*	Plus / Plus	PtPIP2;5	POPTR_0006s12980.1	---	---	CV279861	---	GenBank	P. trichocarpa x P. deltoides	Matching Probes	EF148546	11	gb	P.trichocarpa
PtpAffx.7681.1.A1_at	*	#N/A	*	#N/A	Plus / Plus	PtPIP2;6	POPTR_0006s13000.1	---	---	CV271115	---	UniGene	P. trichocarpa x P. nigra	Accession mapped clusters	CV227281 /// CV227359 /// CV229342	/// ///	gb /// gb /// gb	Populus trichocarpa
Ptp.139.1.S1_at	*	*	*	*	Plus / Plus	PtPIP2;7	POPTR_0016s09090.1	POPTRDRAFT_735495	XM_002322841	CV267827	aquaporin, PIP	Entrez Gene	P. trichocarpa x P. nigra	Matching Probes	735495 /// EF144941 /// EF146476 /// XM_002322841	11 /// 11 /// 11 /// 11	jgi /// gb /// gb /// refseq	P.trichocarpa
PtpAffx.7681.4.S1_at	#N/A	*	*	*	Plus / Plus	PtPIP2;7	POPTR_0016s09090.1	POPTRDRAFT_735495	XM_002322841	AJ770831	aquaporin, PIP	Entrez Gene	P. euphratica	Genome Target Overlap	735495 /// EF144941 /// EF146476 /// GQ253562 /// GQ253563 /// XM_002322841	0 /// 0 /// 0 /// 0 /// 0 /// 0	jgi /// gb /// gb /// gb /// gb /// refseq	P.trichocarpa /// P.trichocarpax Populus deltoides
PtpAffx.5992.1.S1_at	*	*	*	*	Plus / Plus	PtPIP2;8	POPTR_0009s01940.1	POPTRDRAFT_821627	XM_002313474	CV274004	aquaporin, PIP	Entrez Gene	P. trichocarpa x P. deltoides	Matching Probes	821627 /// XM_002313474	11 /// 11	jgi /// refseq
PtpAffx.104314.1.S1_s_at	*	*	*	*	Plus / Plus	PtPIP2;9	POPTR_0005s11110.1	POPTRDRAFT_836572	XM_002327698	CA929486	aquaporin, PIP	Entrez Gene	P. tremuloides	Matching Probes	836572 /// XM_002327698	11 /// 11	jgi /// refseq
PtpAffx.221954.1.S1_at	*	*	#N/A	*	Plus / Plus	PtPIP2;9	POPTR_0005s11110.1	POPTRDRAFT_836572	XM_002327698	pmrna39084	aquaporin, PIP	Entrez Gene	P. trichocarpa	Matching Probes	836572 /// XM_002327698	11 /// 11	jgi /// refseq
PtpAffx.104314.1.S1_at	#N/A	#N/A	*	*	Plus / Plus	PtPIP2;9	POPTR_0005s11110.1	---	---	CA929486	---	GenBank	P. tremuloides	Design Representative Id	CA929486	---	gb	P.trichocarpa
PtpAffx.53367.1.S1_at	*	*	*	*	Plus / Plus	PtSIP1;1	POPTR_0013s05030.1	POPTRDRAFT_729942	XM_002319101	CV243679	aquaporin, SIP	Entrez Gene	P. trichocarpa	Matching Probes	729942 /// XM_002319101	11 /// 11	jgi /// refseq
Ptp.1116.1.A1_at	*	*	*	*	Plus / Plus	PtSIP1;2	POPTR_0019s04640.1	POPTRDRAFT_665418	XM_002325359	CK090248	aquaporin, SIP	Entrez Gene	P. tremula x P. tremuloides	Genome Target Overlap	665418 /// XM_002325359	0 /// 0	jgi /// refseq
PtpAffx.118708.1.S1_at	*	*	*	*	Plus / Plus	PtSIP1;2	POPTR_0019s04640.1	POPTRDRAFT_665418	XM_002325359	BU873602	aquaporin, SIP	Entrez Gene	P. trichocarpa	Matching Probes	665418 /// GQ253564 /// XM_002325359	11 /// 11 /// 11	jgi /// gb /// refseq	P.trichocarpax Populus deltoides
PtpAffx.218718.1.S1_at	*	*	#N/A	*	Plus / Plus	PtSIP1;2	POPTR_0019s04640.1	POPTRDRAFT_587423	XM_002331944	pmrna34440	hypothetical protein	Entrez Gene	P. trichocarpa	Matching Probes	587423 /// XM_002331944	11 /// 11	jgi /// refseq
PtpAffx.160220.1.A1_at	*	*	*	*	Plus / Plus	PtSIP1;3	POPTR_0002s21410.1	POPTRDRAFT_755885	XM_002302833	CV242266	aquaporin, SIP	Entrez Gene	P. trichocarpa	Genome Target Overlap	755885 /// XM_002302833	0 /// 0	jgi /// refseq
PtpAffx.2637.1.S1_at	*	*	*	*	Plus / Plus	PtSIP1;4	POPTR_0014s15250.1	POPTRDRAFT_572968	XM_002321094	DN487178	aquaporin, SIP	Entrez Gene	P. tremula	Matching Probes	572968 /// XM_002321094	10 /// 10	jgi /// refseq
PtpAffx.131809.1.S1_at	*	*	*	*	Plus / Plus	PtSIP2;1	POPTR_0016s02560.1	POPTRDRAFT_734665	XM_002322547	CV282148	aquaporin, SIP	Entrez Gene	P. trichocarpa x P. deltoides	Matching Probes	734665 /// XM_002322547	11 /// 11	jgi /// refseq
PtpAffx.110886.1.S1_at	*	*	*	*	Plus / Plus	PtSIP2;2	POPTR_0006s02800.1	POPTRDRAFT_652505	XM_002307903	BU893267	aquaporin, SIP	Entrez Gene	P. tremula	Genome Target Overlap	652505 /// XM_002307903	0 /// 0	jgi /// refseq
PtpAffx.52659.1.A1_at	*	*	*	*	Plus / Plus	PtTIP1;1	POPTR_0001s24200.1	POPTRDRAFT_549212	XM_002299857	CV273038	aquaporin, TIP	Entrez Gene	P. trichocarpa x P. deltoides	Genome Target Overlap	549212 /// XM_002299857	0 /// 0	jgi /// refseq
Ptp.3813.1.S1_at	*	*	*	*	Plus / Plus	PtTIP1;2	POPTR_0009s03230.1	POPTRDRAFT_833283	XM_002314165	DN488456	aquaporin, TIP	Entrez Gene	P. tremula x P. tremuloides	Matching Probes	833283 /// EF144587 /// XM_002314165	9 /// 11 /// 9	jgi /// gb /// refseq	P.trichocarpa
PtpAffx.117056.1.S1_s_at	*	*	*	*	Plus / Plus	PtTIP1;2	POPTR_0009s03230.1	POPTRDRAFT_833283	XM_002314165	CB239574	aquaporin, TIP	Entrez Gene	P. trichocarpa x P. deltoides	Matching Probes	833283 /// EF144587 /// XM_002314165	11 /// 11 /// 11	jgi /// gb /// refseq	P.trichocarpa
PtpAffx.3989.2.S1_at	*	*	*	*	Plus / Plus	PtTIP1;3	POPTR_0010s21700.1	POPTRDRAFT_822504	XM_002316272	BU880425	aquaporin, TIP	Entrez Gene	P. trichocarpa	Matching Probes	822504 /// EF145947 /// XM_002316272	11 /// 11 /// 11	jgi /// gb /// refseq	P.trichocarpa
PtpAffx.75431.1.A1_at	#N/A	#N/A	#N/A	*	Plus / Plus	PtTIP1;3	POPTR_0010s21700.1	---	---	CV270541	---	GenBank	P. trichocarpa x P. nigra	Design Representative Id	CV270541	---	gb	Populus tremula
PtpAffx.3989.1.S1_at	*	*	*	*	Plus / Plus	PtTIP1;4	POPTR_0008s05050.1	POPTRDRAFT_656044	XM_002311110	CV273956	aquaporin, TIP	Entrez Gene	P. trichocarpa x P. deltoides	Matching Probes	656044 /// XM_002311110	9 /// 9	jgi /// refseq
PtpAffx.3989.1.S1_x_at	*	*	*	*	Plus / Plus	PtTIP1;4	POPTR_0008s05050.1	POPTRDRAFT_656044	XM_002311110	CV273956	aquaporin, TIP	Entrez Gene	P. trichocarpa x P. deltoides	Matching Probes	656044 /// XM_002311110	10 /// 10	jgi /// refseq
Ptp.2017.1.A1_s_at	*	*	*	*	Plus / Plus	PtTIP1;5	POPTR_0016s10780.1	POPTRDRAFT_667870	XM_002322874	CK093103	aquaporin, TIP	Entrez Gene	P. tremula x P. tremuloides	Matching Probes	667870 /// EF145236 /// EF145715 /// XM_002322874	11 /// 11 /// 11 /// 11	jgi /// gb /// refseq	P.trichocarpa
Ptp.4634.1.S1_s_at	*	*	*	*	Plus / Plus	PtTIP1;5	POPTR_0016s10780.1	POPTRDRAFT_667870	XM_002322874	CF230082	aquaporin, TIP	Entrez Gene	P. alba x P. tremula	Genome Target Overlap	667870 /// EF145236 /// EF145715 /// XM_002322874	0 /// 0 /// 0 /// 0	jgi /// gb /// refseq	P.trichocarpa
PtpAffx.1066.2.S1_a_at	*	*	*	*	Plus / Plus	PtTIP1;5	POPTR_0016s10780.1	POPTRDRAFT_667870	XM_002322874	CV247148	aquaporin, TIP	Entrez Gene	P. trichocarpa	Matching Probes	667870 /// EF145236 /// EF145715 /// XM_002322874	11 /// 11 /// 11 /// 11	jgi /// gb /// refseq	P.trichocarpa
Ptp.5700.1.S1_s_at	*	*	*	*	Plus / Plus	PtTIP1;6	POPTR_0006s12350.1	POPTRDRAFT_589502	XM_002326346	CV247126	aquaporin, TIP	Entrez Gene	P. trichocarpa	Matching Probes	589502 /// EF144822 /// EF145807 /// EF148521 /// XM_002326346	11 /// 11 /// 9 /// 11 /// 11	jgi /// gb /// gb /// gb /// refseq	P.trichocarpa /// P.trichocarpax Populus deltoides
Ptp.4163.1.S1_at	#N/A	*	*	#N/A	Plus / Plus	PtTIP1;7	POPTR_0009s01070.1	POPTRDRAFT_558321	XM_002314269	CV278047	aquaporin, TIP	Entrez Gene	P. trichocarpa x P. deltoides	Genome Target Overlap	558321 /// XM_002314269	0 /// 0	jgi /// refseq
Ptp.4163.1.S1_s_at	*	*	*	*	Plus / Plus	PtTIP1;7	POPTR_0009s01070.1	POPTRDRAFT_558321	XM_002314269	CV278047	aquaporin, TIP	Entrez Gene	P. trichocarpa x P. deltoides	Genome Target Overlap	558321 /// XM_002314269	0 /// 0	jgi /// refseq
PtpAffx.59304.1.A1_at	#N/A	#N/A	*	*	Plus / Plus	PtTIP1;8	POPTR_0004s22600.1	---	---	AJ772233	---	GenBank	P. euphratica	Design Representative Id	AJ772233	---	gb	Populus tremula x Populus tremuloides
Ptp.4379.1.S1_s_at	*	*	*	*	Plus / Plus	PtTIP1;8	POPTR_0004s22600.1	POPTRDRAFT_828458	XM_002331442	CF119284	aquaporin, TIP	Entrez Gene	P. tremuloides	Matching Probes	828458 /// XM_002331442	11 /// 11	jgi /// refseq
PtpAffx.217201.1.S1_at	*	*	#N/A	*	Plus / Plus	PtTIP1;8	POPTR_0004s22600.1	POPTRDRAFT_828458	XM_002331442	pmrna32368	aquaporin, TIP	Entrez Gene	P. trichocarpa	Matching Probes	828458 /// XM_002331442	11 /// 11	jgi /// refseq
Ptp.2440.1.S1_x_at	*	*	*	*	Plus / Plus	PtTIP2;1	POPTR_0001s18730.1	POPTRDRAFT_548890	XM_002298197	CV274319	aquaporin, TIP	Entrez Gene	P. trichocarpa x P. deltoides	Matching Probes	548890 /// EF144799 /// EF145734 /// EF146287 /// EF148545 /// XM_002298197	11 /// 11 /// 11 /// 11 /// 10 /// 11	jgi /// gb /// gb /// gb /// gb /// refseq	P.trichocarpa /// P.trichocarpax Populus deltoides
PtpAffx.4568.5.S1_at	#N/A	*	*	#N/A	Plus / Plus	PtTIP2;2	POPTR_0003s04930.1	POPTRDRAFT_645978	XM_002303264	BP934332	aquaporin, TIP	Entrez Gene	P. nigra	Genome Consensus/Exemplar Overlap	645978 /// EF148298 /// XM_002303264	0 /// 0 /// 0	jgi /// gb /// refseq	P.trichocarpax Populus deltoides
PtpAffx.4568.9.S1_s_at	*	*	*	*	Plus / Plus	PtTIP2;2	POPTR_0003s04930.1	POPTRDRAFT_645978	XM_002303264	CN520960	aquaporin, TIP	Entrez Gene	P. trichocarpa x P. deltoides	Matching Probes	645978 /// EF148298 /// XM_002303264	11 /// 11 /// 11	jgi /// gb /// refseq	P.trichocarpax Populus deltoides
PtpAffx.147935.1.S1_at	*	*	*	*	Plus / Plus	PtTIP2;3	POPTR_0003s07550.1	POPTRDRAFT_817166	XM_002303321	AJ777076	aquaporin, TIP	Entrez Gene	P. euphratica	Matching Probes	817166 /// XM_002303321	9 /// 9	jgi /// refseq
Ptp.3752.1.S1_at	*	*	*	*	Plus / Plus	PtTIP2;4	POPTR_0001s15700.1	POPTRDRAFT_676397	XM_002326421	CV274427	aquaporin, TIP	Entrez Gene	P. trichocarpa x P. deltoides	Matching Probes	676397 /// XM_002326421	10 /// 10	jgi /// refseq
PtpAffx.138656.1.A1_at	*	#N/A	*	#N/A	Plus / Plus	PtTIP3;1	POPTR_0018s14910.1	---	---	DN488655	---	GenBank	P. tremula	Design Representative Id	DN488655	---	gb	Populus nigra var. italica
PtpAffx.217238.1.S1_s_at	*	*	#N/A	*	Plus / Plus	PtTIP3;1	POPTR_0018s14910.1	POPTRDRAFT_584517	XM_002331381	pmrna32424	aquaporin, TIP	Entrez Gene	P. trichocarpa	Matching Probes	584517 /// XM_002331381	11 /// 11	jgi /// refseq
PtpAffx.217930.1.S1_at	*	*	#N/A	*	Plus / Plus	PtTIP3;2	POPTR_0017s03540.1	POPTRDRAFT_811826	XM_002331879	pmrna33396	aquaporin, TIP	Entrez Gene	P. trichocarpa	Matching Probes	811826 /// XM_002331879	11 /// 11	jgi /// refseq
PtpAffx.52630.1.A1_at	*	*	*	*	Plus / Plus	PtTIP4;1	POPTR_0006s25620.1	POPTRDRAFT_561759	XM_002309512	CV233830	aquaporin, TIP	Entrez Gene	P. trichocarpa	Matching Probes	561759 /// XM_002309512	11 /// 11	jgi /// refseq
PtpAffx.203156.1.S1_at	*	*	#N/A	*	Plus / Plus	PtTIP5;1	POPTR_0003s10800.1	POPTRDRAFT_414059	XM_002304370	pmrna6251	aquaporin, TIP	Entrez Gene	P. trichocarpa	Matching Probes	424760 /// XM_002304370	11 /// 11	jgi /// refseq
PtpAffx.220148.1.S1_at	*	*	#N/A	*	Plus / Plus	PtTIP5;2	POPTR_0001s00690.1	POPTRDRAFT_423803	XM_002326761	pmrna36499	aquaporin	Entrez Gene	P. trichocarpa	Matching Probes	434504 /// XM_002326761	11 /// 11	jgi /// refseq
PtpAffx.137388.1.S1_at	*	*	*	*	Plus / Plus	PtXIP1;2//PtXIP1;1	POPTR_0009s13080.1/POPTR_0009s13100.1	POPTRDRAFT_557139 /// POPTRDRAFT_829126	XM_002312951 /// XM_002336309	CK106258	aquaporin, PIP /// aquaporin, PIP	Entrez Gene	P. tremula	Genome Target Overlap	557139 /// 829126 /// XM_002312951 /// XM_002336309	0 /// 0 /// 0 /// 0	jgi /// jgi /// refseq /// refseq
PtpAffx.32884.1.S1_at	#N/A	*	*	*	Plus / Plus	PtXIP1;2//PtXIP1;1	POPTR_0009s13080.1/POPTR_0009s13100.1	POPTRDRAFT_557139 /// POPTRDRAFT_829126	XM_002312951 /// XM_002336309	DN483991	aquaporin, PIP /// aquaporin, PIP	Entrez Gene	P. tomentiglandulosa	Genome Consensus/Exemplar Overlap	557139 /// 829126 /// XM_002312951 /// XM_002336309	0 /// 0 /// 0 /// 0	jgi /// jgi /// refseq /// refseq
PtpAffx.204280.1.S1_at	*	*	#N/A	*	Plus / Plus	PtXIP1;3	POPTR_0004s17430.1	POPTRDRAFT_759781	XM_002306128	pmrna8414	aquaporin, PIP	Entrez Gene	P. trichocarpa	Matching Probes	759781 /// XM_002326761	11 /// 11	jgi /// refseq	P.trichocarpa
PtpAffx.204555.1.S1_at	*	*	#N/A	*	Plus / Plus	PtXIP1;4	POPTR_0009s13070.1	POPTRDRAFT_767334	XM_002312952	pmrna8949	aquaporin, PIP	Entrez Gene	P. trichocarpa	Matching Probes	767334 /// XM_002312952	11 /// 11	jgi /// refseq
PtpAffx.27441.1.S1_at	*	*	*	*	Plus / Plus	PtXIP1;5	POPTR_0009s13110.1	POPTRDRAFT_821124	XM_002312949	DN486255	aquaporin, PIP	Entrez Gene	P. tremula	Genome Target Overlap	821124 /// XM_002312949	0 /// 0	jgi /// refseq
PtpAffx.204554.1.S1_at	*	*	#N/A	*	Plus / Plus	PtXIP2;1	POPTR_0009s13090.1	POPTRDRAFT_557138	XM_002312950	pmrna8947	aquaporin, PIP	Entrez Gene	P. trichocarpa	Matching Probes	557138 /// XM_002312950	11 /// 11	jgi /// refseq
Not suitable (ambiguous gene assignation)	Probe set detection strategy (asterisc indicates the tools used for detection)					GENE ANNOTATION		Probe set annotation (extracted from NetAffx center)
Probe Set ID	Probe Match	Batch query on Gene ID	Batch query on EST ID	BLASTN		Gupta and Sankararamakrishnan, 2009	poplar genome V2.0	Gene Symbol	RefSeq Transcript ID	Representative Public ID	Gene Title	Source Database	Organism (REP_ORG)	Annotation Method	Transcript ID	mRNA Matching Probes	Transcript Source	Organism gene bank
PtpAffx.37912.1.A1_at	#N/A	#N/A	#N/A	*	Plus / Plus	PtPIP2;5//PtPIP2;6	POPTR_0006s12980.1 / POPTR_0006s13000.1	---	---	CV234239	---	UniGene	P. trichocarpa	Accession mapped clusters	CV234239	---	gb	Populus euphratica
PtpAffx.2848.1.S1_a_at	*	*	*	*	Plus / Plus	PtPIP1;4//PtPIP1;5	POPTR_0016s12070.1	POPTRDRAFT_831918 /// POPTRDRAFT_835561	XM_002309090 /// XM_002323529	CV243610	aquaporin, PIP /// aquaporin, PIP	Entrez Gene	P. trichocarpa	Matching Probes	831918 /// 835561 /// EF148087 /// XM_002309090 /// XM_002323529	9 /// 9 /// 9 /// 9 /// 9	jgi /// jgi /// gb /// refseq /// refseq	P.trichocarpa
PtpAffx.7681.3.A1_x_at	*	*	*	*	Plus / Plus	PtPIP2;5	POPTR_0006s12980.1	POPTRDRAFT_826419	XM_002326146	CV266475	aquaporin, PIP	Entrez Gene	P. trichocarpa x P. nigra	Matching Probes	826419 /// EF146803 /// EF148546 /// XM_002326146	10 /// 10 /// 10 /// 10	jgi /// gb /// gb /// refseq	P.trichocarpa /// P.trichocarpax Populus deltoides
PtpAffx.29362.1.A1_at	#N/A	*	*	#N/A	Plus / Plus	PtPIP1;2	POPTR_0008s06580.1	POPTRDRAFT_656216	XM_002312111	CV266575	aquaporin, PIP	Entrez Gene	P. trichocarpa x P. nigra	Genome Target Overlap	656216 /// XM_002312111	0 /// 0	jgi /// refseq
PtpAffx.7681.1.A1_s_at	*	*	*	*	Plus / Plus	PtPIP2;5	POPTR_0006s12980.1	POPTRDRAFT_826419	XM_002326146	CV271115	aquaporin, PIP	Entrez Gene	P. trichocarpa x P. nigra	Matching Probes	826419 /// EF146803 /// EF148546 /// GQ253562 /// XM_002326146	10 /// 10 /// 10 /// 10 /// 10	jgi /// gb /// gb /// gb /// refseq	P.trichocarpa /// P.trichocarpax Populus deltoides
PtpAffx.11491.1.S1_a_at	*	*	*	*	Plus / Plus	PtNIP1;1//PtNIP1;2	POPTR_0004s06160.1	POPTRDRAFT_197507 /// POPTRDRAFT_235172	XM_002305681 /// XM_002317351	DN496224	aquaporin, NIP /// hypothetical protein	Entrez Gene	P. tremula	Matching Probes	197507 /// 235172 /// XM_002305681 /// XM_002317351	11 /// 11 /// 11 /// 11	jgi /// jgi /// refseq /// refseq
Not considered (unvalidate AQP gene / unsuitable design)	Probe set detection strategy (asterisc indicates the tools used for detection)					GENE ANNOTATION		Probe set annotation (extracted from NetAffx center)
Probe Set ID	Probe Match	Batch query on Gene ID	Batch query on EST ID	BLASTN		Gupta and Sankararamakrishnan, 2009	poplar genome V2.0	Gene Symbol	RefSeq Transcript ID	Representative Public ID	Gene Title	Source Database	Organism (REP_ORG)	Annotation Method	Transcript ID	mRNA Matching Probes	Transcript Source	Organism gene bank
PtpAffx.133657.2.A1_a_at	#N/A	#N/A	*	*	Plus / Minus	PtNIP1;5	POPTR_0002s09740.1	---	---	CV267828	---	GenBank	P. trichocarpa x P. nigra	Design Representative Id	CV267828	---	gb	Populus tremula x Populus tremuloides
PtpAffx.121088.1.A1_at	#N/A	#N/A	*	*	Plus / Minus	PtNIP3;2	POPTR_0001s14850.1	---	---	CV254962	---	GenBank	P. trichocarpa x P. deltoides	Design Representative Id	CV254962	---	gb	Populus tremula x Populus tremuloides
PtpAffx.121088.2.A1_at	#N/A	#N/A	*	*	Plus / Minus	PtNIP3;2	POPTR_0001s14850.1	---	---	CV278956	---	UniGene	P. trichocarpa x P. deltoides	Accession mapped clusters	CK089005	---	gb	P.trichocarpax Populus nigra
PtpAffx.121088.2.A1_a_at	#N/A	#N/A	*	#N/A	Plus / Minus	PtNIP3;2	POPTR_0001s14850.1	---	---	CV278956	---	UniGene	P. trichocarpa x P. deltoides	Accession mapped clusters	CK089005	---	gb	P.trichocarpax Populus nigra
PtpAffx.100056.1.A1_at	*	#N/A	#N/A	#N/A	Plus / Plus	Discarded from JGI * (POPTRDRAFT_567478)	none	---	---	BP932830	---	GenBank	P. nigra	Design Representative Id	BP932830	---	gb
PtpAffx.207208.1.S1_at	*	*	#N/A	*	Plus / Plus	Discarded from JGI *	POPTR_0007s07950.1	POPTRDRAFT_562841	XM_002310050	pmrna14304	hypothetical protein	Entrez Gene	P. trichocarpa	Matching Probes	562841 /// XM_002310050	11 /// 11	jgi /// refseq
PtpAffx.209351.1.S1_at	*	*	#N/A	*	Plus / Plus	Discarded from JGI * (POPTRDRAFT_567478)	none	POPTRDRAFT_567478	XM_002316271	pmrna18514	hypothetical protein	Entrez Gene	P. trichocarpa	Matching Probes	567478 /// XM_002316271	11 /// 11	jgi /// refseq
PtpAffx.214913.1.S1_at	*	*	#N/A	*	Plus / Plus	Discarded from JGI *	POPTR_1606s00200.1	POPTRDRAFT_579650	XM_002337825	pmrna28830	aquaporin, PIP	Entrez Gene	P. trichocarpa	Matching Probes	579650 /// XM_002337825	11 /// 11	jgi /// refseq
PtpAffx.220685.1.S1_at	*	*	#N/A	*	Plus / Plus	Discarded from JGI * (bacterial)	none	POPTRDRAFT_590872	XM_002335687	pmrna37095	aquaporin, NIP	Entrez Gene	P. trichocarpa	Matching Probes	590872 /// XM_002335687	11 /// 11	jgi /// refseq
PtpAffx.224496.1.S1_at	*	#N/A	#N/A	*	Plus / Plus	Discarded from JGI* (POPDRAFT_206485)	none	---	---	pmrna43084	---	Joint Genome Institute	P. trichocarpa	Matching Probes	206485	11	jgi	P.trichocarpa
